# Supplementary material for: Adenovirus DNA Polymerase Loses Fidelity on a Stretch of Eleven Homocytidines during Pre-GMP Vaccine Preparation
Source: Vaccines (Basel). 2022 Jun 16;10(6):960. doi: 10.3390/vaccines10060960 (PMC9227658; doi:10.3390/vaccines10060960)
Supplement: Supplementary file 1 [file vaccines-10-00960-s001.zip]

Archive with 1 entries (1 files):
- vaccines-1673713-supplementary.pdf
